# Supplementary material for: Proteomic Analysis Identifies FNDC1, A1BG, and Antigen Processing Proteins Associated with Tumor Heterogeneity and Malignancy in a Canine Model of Breast Cancer
Source: Cancers (Basel). 2021 Nov 24;13(23):5901. doi: 10.3390/cancers13235901 (PMC8657005; doi:10.3390/cancers13235901)
Supplement: Supplementary file 1 [file cancers-13-05901-s001.zip]

Archive with 1 entries (1 files):
- cancers-1439835-supplementary.pdf
